# Supplementary material for: Cardiovascular Events after Community-Acquired Pneumonia: A Global Perspective with Systematic Review and Meta-Analysis of Observational Studies
Source: J Clin Med. 2020 Feb 3;9(2):414. doi: 10.3390/jcm9020414 (PMC7073946; doi:10.3390/jcm9020414)
Supplement: Supplementary file 1 [file jcm-09-00414-s001.zip]

Archive with 5 entries (4 files):
- Supplemmentary table S1_rev (PRISMA 2009 checklist).doc
- __MACOSX/
- __MACOSX/._Supplemmentary table S1_rev (PRISMA 2009 checklist).doc
- Supplementary table S2_rev.docx
- __MACOSX/._Supplementary table S2_rev.docx
